# Supplementary material for: Assessing the Association between Important Dietary Habits and Osteoporosis: A Genetic Correlation and Two-Sample Mendelian Randomization Study
Source: Nutrients. 2022 Jun 27;14(13):2656. doi: 10.3390/nu14132656 (PMC9268345; doi:10.3390/nu14132656)
Supplement: Supplementary file 1 [file nutrients-14-02656-s001.zip]

Archive with 2 entries (2 files):
- nutrients-1758006-supplementary.pdf
- nutrients-1758006-supplementary.xlsx
